# Supplementary material for: A pharmacovigilance study of Bruton’s tyrosine kinase inhibitors: a multidimensional analysis based on FAERS and VigiBase
Source: Front Immunol. 2025 Nov 25;16:1636657. doi: 10.3389/fimmu.2025.1636657 (PMC12685910; doi:10.3389/fimmu.2025.1636657)
Supplement: Supplementary file 2 [file Table2.xlsx]

## Sheet: Ibrutinib-FAERS
Ibrutinib-FAERS
PT	N	ROR025
aortic valve disease	16	2.03
aortic valve stenosis	17	1.92
arrhythmia	371	2.41
arrhythmia supraventricular	26	6.67
atrial fibrillation	2931	9.42
atrial flutter	198	7.21
atrioventricular block	41	1.32
atrioventricular block second degree	20	1.53
bundle branch block right	20	1.07
cardiac disorder	773	2.46
cardiac dysfunction	22	1.06
cardiac failure	474	1.68
cardiac failure congestive	535	2.06
cardiac fibrillation	25	3.96
cardiac flutter	76	2.96
cardiac tamponade	59	3.07
cardiac valve disease	36	1.58
cardiomegaly	51	1.26
cardiomyopathy	94	1.83
cardiotoxicity	76	2.06
conduction disorder	10	1.2
coronary artery occlusion	82	1.91
extrasystoles	38	1.4
heart valve calcification	4	2.53
heart valve incompetence	24	1.69
heart valve stenosis	5	1.71
intracardiac mass	4	2.35
left ventricular failure	19	1.2
myocardial infarction	577	1.17
myocardial injury	16	4
myopericarditis	5	1.29
pericardial effusion	383	4.9
pericardial haemorrhage	53	5.47
pericarditis	106	1.61
pleuropericarditis	10	4.77
sinoatrial block	6	1.66
sinus node dysfunction	31	2.98
supraventricular extrasystoles	40	3.5
supraventricular tachycardia	79	2.33
tachyarrhythmia	22	2.05
tachycardia induced cardiomyopathy	3	1.82
tachycardia paroxysmal	4	1.91
ventricular arrhythmia	35	2.18
ventricular extrasystoles	53	1.53
ventricular fibrillation	78	2.12
ventricular tachyarrhythmia	12	5.91
ventricular tachycardia	103	1.88
wolff-parkinson-white syndrome	6	1.95

## Sheet: Ibrutinib-VigiBase
Ibrutinib-VigiBase
PT	N	ROR025
acute left ventricular failure	5	1.79562
acute myocardial infarction	70	1.13732
aortic valve disease	11	2.03292
aortic valve stenosis	13	2.30706
arrhythmia	347	1.8112
arrhythmia supraventricular	15	2.48093
atrial fibrillation	3496	21.012
atrial flutter	193	12.1037
atrial tachycardia	8	1.2917
atrioventricular block complete	31	1.8529
atrioventricular block first degree	17	1.54488
atrioventricular block second degree	19	2.25579
bradyarrhythmia	6	1.05762
bundle branch block right	17	1.48983
cardiac arrest	195	1.17619
cardiac asthma	3	3.50316
cardiac disorder	628	3.98758
cardiac dysfunction	16	2.80995
cardiac failure	367	2.82408
cardiac failure acute	21	1.83014
cardiac failure congestive	459	3.011
cardiac fibrillation	18	3.19828
cardiac hypertrophy	8	2.71483
cardiac tamponade	46	6.11458
cardiac valve disease	35	1.50398
cardiomegaly	44	1.50978
cardiomyopathy	82	2.38328
cardiotoxicity	26	2.32591
conduction disorder	8	1.83031
coronary artery occlusion	67	2.48411
dilated cardiomyopathy	19	1.76156
extrasystoles	44	1.1039
heart valve calcification	3	3.47992
heart valve incompetence	17	2.32585
heart valve stenosis	4	3.32175
intracardiac mass	3	5.10636
ischaemic cardiomyopathy	10	1.05583
left ventricular dysfunction	19	1.54743
left ventricular failure	17	1.29864
mitral valve disease	11	2.10551
myocardial infarction	453	1.31564
myocardial injury	16	1.94631
pericardial effusion	323	7.3218
pericardial haemorrhage	49	10.8864
pericarditis	90	1.25618
pleuropericarditis	8	5.43812
sinoatrial block	4	1.69181
sinus bradycardia	31	1.11112
sinus node dysfunction	21	3.12855
stress cardiomyopathy	17	1.91525
supraventricular extrasystoles	31	3.18374
supraventricular tachycardia	69	2.50586
tachyarrhythmia	16	1.72848
tachycardia induced cardiomyopathy	3	6.74931
ventricular arrhythmia	33	2.6706
ventricular extrasystoles	50	1.78306
ventricular fibrillation	72	2.71043
ventricular tachyarrhythmia	9	13.1566
ventricular tachycardia	96	2.62207
wolff-parkinson-white syndrome	4	2.31189

## Sheet: Acalabrutinib-FAERS
Acalabrutinib-FAERS
PT	N	ROR025
acute coronary syndrome	6	1.88
acute myocardial infarction	12	1.47
angina pectoris	15	1.75
arrhythmia	20	1.38
atrial fibrillation	141	5.68
atrial flutter	5	1.3
atrial tachycardia	3	2.01
atrioventricular block complete	4	1.22
cardiac discomfort	3	1.85
cardiac disorder	39	1.54
cardiac failure	37	1.53
cardiac failure congestive	21	1.49
cardiac flutter	4	1.11
cardiac tamponade	4	1.47
coronary artery stenosis	3	1.45
myocardial infarction	47	1.66
palpitations	39	1.19
pericardial effusion	17	2.19
supraventricular extrasystoles	5	3.89
ventricular extrasystoles	11	3.62
ventricular tachycardia	7	1.12

## Sheet: Acalabrutinib-VigiBase
Acalabrutinib-VigiBase
PT	N	ROR025
acute coronary syndrome	4	1.50916
acute myocardial infarction	12	1.69235
angina pectoris	13	1.13501
atrial fibrillation	158	9.56977
atrial flutter	6	2.29873
atrial tachycardia	3	3.7745
cardiac disorder	31	1.79174
cardiac failure	23	1.56654
cardiac tamponade	4	3.18649
coronary artery stenosis	3	1.93471
pericardial effusion	9	1.40901
sinus tachycardia	6	1.10632
supraventricular extrasystoles	4	2.63801
ventricular extrasystoles	11	3.46277

## Sheet: Zanubrutinib-FAERS
Zanubrutinib-FAERS
PT	N	ROR025
atrioventricular block	3	2.16
cardiac failure	14	1.63
pericardial effusion	9	3.28
ventricular tachycardia	3	1.09

## Sheet: Zanubrutinib-VigiBase
Zanubrutinib-VigiBase
PT	N	ROR025
acute myocardial infarction	4	1.63279
atrial fibrillation	42	9.63214
atrial flutter	6	10.0914
cardiac failure	11	2.74227
pericardial effusion	8	5.28882
ventricular tachycardia	4	2.64382
